# Supplementary material for: Changes in the nitrate assimilation pathway serve as a component of maize stress response to competition cues
Source: Front Plant Sci. 2025 Sep 9;16:1617659. doi: 10.3389/fpls.2025.1617659 (PMC12454449; doi:10.3389/fpls.2025.1617659)
Supplement: Supplementary file 2 [file Table2.xlsx]

## Sheet: Nitrate assimilation
Supplementary Table 2: Differentially expressed genes (DEGs) involved in nitrate metabolism in maize under biological and artificial low R:FR light environments
List of seven DEGS involved in nitrate assimilation in the artificial low R:FR treatment and biological low R:FR treatment. DEGs not common to both treatments are presented by #N/A.
Artificial low R:FR	Base Mean	Log2 Fold Change	lfc SE	p-value	p-adj		Biological low R:FR	Base Mean	Log2 Fold Change	lfc SE	p-value	p-adj	Protein Name	Gene Name	Biological Process	Molecular Function	Cellular Function	GO
Zm00001eb122720	889.798	0.227051	0.104071	0.0121908	0.0773814		#N/A						Nitrate reductase [NADH] 2 (NR2) (EC 1.7.1.1)	NIA2 CHL3 At1g37130 F28L22.2	nitrate assimilation [GO:0042128]; nitric oxide biosynthetic process [GO:0006809]; response to herbicide [GO:0009635]; response to light stimulus [GO:0009416]; response to symbiotic fungus [GO:0009610]	FAD binding [GO:0071949]; heme binding [GO:0020037]; identical protein binding [GO:0042802]; molybdenum ion binding [GO:0030151]; molybdopterin cofactor binding [GO:0043546]; mRNA binding [GO:0003729]; nitrate reductase (NADH) activity [GO:0009703]; nitrate reductase (NADPH) activity [GO:0050464]; nitrate reductase activity [GO:0008940]	nucleus [GO:0005634]; plant-type vacuole [GO:0000325]	nucleus [GO:0005634]; plant-type vacuole [GO:0000325]; FAD binding [GO:0071949]; heme binding [GO:0020037]; identical protein binding [GO:0042802]; molybdenum ion binding [GO:0030151]; molybdopterin cofactor binding [GO:0043546]; mRNA binding [GO:0003729]; nitrate reductase (NADH) activity [GO:0009703]; nitrate reductase (NADPH) activity [GO:0050464]; nitrate reductase activity [GO:0008940]; nitr…
Zm00001eb193390	702.085	-0.325874	0.159647	0.00843804	0.0585501		#N/A						Nitrate reductase [NADH] 1 (NR) (EC 1.7.1.1)	NNR1	nitrate assimilation [GO:0042128]; nitric oxide biosynthetic process [GO:0006809]	FAD binding [GO:0071949]; heme binding [GO:0020037]; molybdenum ion binding [GO:0030151]; nitrate reductase (NADH) activity [GO:0009703]		FAD binding [GO:0071949]; heme binding [GO:0020037]; molybdenum ion binding [GO:0030151]; nitrate reductase (NADH) activity [GO:0009703]; nitrate assimilation [GO:0042128]; nitric oxide biosynthetic process [GO:0006809]
Zm00001eb009090	2601.16	0.631615	0.124456	3.83e-08	2.73e-06		#N/A						Glutamine synthetase (GS) (EC 6.3.1.2) (Glutamate--ammonia ligase) (Glutamine synthetase I beta) (GSI beta)	glnA jhp_0461	glutamine biosynthetic process [GO:0006542]	ATP binding [GO:0005524]; glutamine synthetase activity [GO:0004356]; metal ion binding [GO:0046872]	cytoplasm [GO:0005737]	cytoplasm [GO:0005737]; ATP binding [GO:0005524]; glutamine synthetase activity [GO:0004356]; metal ion binding [GO:0046872]; glutamine biosynthetic process [GO:0006542]
Zm00001eb054990	6171.98	-0.225475	0.0834219	0.00305341	0.0275243		#N/A						Glutamine synthetase (GS) (EC 6.3.1.2) (Glutamate--ammonia ligase) (Glutamine synthetase I beta) (GSI beta)	glnA HP_0512	glutamine biosynthetic process [GO:0006542]; nitrogen utilization [GO:0019740]	ATP binding [GO:0005524]; glutamine synthetase activity [GO:0004356]; metal ion binding [GO:0046872]	cytoplasm [GO:0005737]; membrane [GO:0016020]	cytoplasm [GO:0005737]; membrane [GO:0016020]; ATP binding [GO:0005524]; glutamine synthetase activity [GO:0004356]; metal ion binding [GO:0046872]; glutamine biosynthetic process [GO:0006542]; nitrogen utilization [GO:0019740]
#N/A							Zm00001eb399860	581.795	0.755495	0.242608	9.39e-05	0.00337622	Glutamine synthetase (GS) (EC 6.3.1.2) (Glutamate--ammonia ligase)	TTHA1329	glutamine biosynthetic process [GO:0006542]	ATP binding [GO:0005524]; glutamine synthetase activity [GO:0004356]; metal ion binding [GO:0046872]	cytoplasm [GO:0005737]	cytoplasm [GO:0005737]; ATP binding [GO:0005524]; glutamine synthetase activity [GO:0004356]; metal ion binding [GO:0046872]; glutamine biosynthetic process [GO:0006542]
#N/A							Zm00001eb122960	40.1604	-1.05155	0.407237	0.000383223	0.0099263	Periplasmic nitrate reductase (EC 1.9.6.1)	napA Daro_3515	cellular respiration [GO:0045333]; Mo-molybdopterin cofactor biosynthetic process [GO:0006777]; nitrate assimilation [GO:0042128]	4 iron, 4 sulfur cluster binding [GO:0051539]; electron transfer activity [GO:0009055]; iron ion binding [GO:0005506]; molybdenum ion binding [GO:0030151]; molybdopterin cofactor binding [GO:0043546]; nitrate reductase (cytochrome) activity [GO:0050140]; nitrate reductase activity [GO:0008940]	oxidoreductase complex [GO:1990204]; periplasmic space [GO:0042597]	oxidoreductase complex [GO:1990204]; periplasmic space [GO:0042597]; 4 iron, 4 sulfur cluster binding [GO:0051539]; electron transfer activity [GO:0009055]; iron ion binding [GO:0005506]; molybdenum ion binding [GO:0030151]; molybdopterin cofactor binding [GO:0043546]; nitrate reductase (cytochrome) activity [GO:0050140]; nitrate reductase activity [GO:0008940]; cellular respiration [GO:0045333];…
#N/A							Zm00001eb156610	2368.06	0.574436	0.221976	0.000571617	0.0133592	Ferredoxin-dependent glutamate synthase (EC 1.4.7.1) (Fd-GOGAT)	gltB	glutamine metabolic process [GO:0006541]; L-glutamate biosynthetic process [GO:0097054]	3 iron, 4 sulfur cluster binding [GO:0051538]; glutamate synthase (ferredoxin) activity [GO:0016041]; metal ion binding [GO:0046872]	chloroplast stroma [GO:0009570]	chloroplast stroma [GO:0009570]; 3 iron, 4 sulfur cluster binding [GO:0051538]; glutamate synthase (ferredoxin) activity [GO:0016041]; metal ion binding [GO:0046872]; glutamine metabolic process [GO:0006541]; L-glutamate biosynthetic process [GO:0097054]

## Sheet: Nitrate signaling
List of one DEG involved in nitrate signaling in the artificial low R:FR treatment.
Artificial low R:FR	Base Mean	Log2 Fold Change	lfc SE	p-value	p-adj		Biological low R:FR	Base Mean	Log2 Fold Change	lfc SE	p-value	p-adj	Protein name	Gene name	Biological process	Molecular function	Cellular function	GO
Zm00001eb339390	2321.47	-0.37267	0.0992797	3.53e-05	0.00079199		#N/A						Protein NLP6 (AtNLP6) (NIN-like protein 6) (Nodule inception protein-like protein 6)	NLP6 At1g64530 F1N19.10	0	DNA-binding transcription factor activity [GO:0003700]; transcription cis-regulatory region binding [GO:0000976]	nucleus [GO:0005634]	nucleus [GO:0005634]; DNA-binding transcription factor activity [GO:0003700]; transcription cis-regulatory region binding [GO:0000976]

## Sheet: Transporters
List of two DEGs involved in nitrate transport in the artificial low R:FR treatment and biological low R:FR treatment. DEGs not common to both treatments are presented by #N/A.
Artificial low R:FR	Base Mean	Log2 Fold Change	lfc SE	p-value	p-adj		Biological low R:FR	Base Mean	Log2 Fold Change	lfc SE	p-value	p-adj	Protein Name	Gene Name	Biological Process	Molecular Function	Cellular Function	GO
Zm00001eb291130	55.7632	0.628039	0.330728	0.00338976	0.0296844		#N/A						Protein NRT1/ PTR FAMILY 4.3 (AtNPF4.3) (Nitrate transporter 1.14)	NPF4.3 NRT1.14 At1g59740 F23H11.6	oligopeptide transport [GO:0006857]; response to nematode [GO:0009624]	transmembrane transporter activity [GO:0022857]	membrane [GO:0016020]	membrane [GO:0016020]; transmembrane transporter activity [GO:0022857]; oligopeptide transport [GO:0006857]; response to nematode [GO:0009624]
#N/A							Zm00001eb162310	35.2633	-0.697732	0.848482	0.00664606	0.0763958	Nitrate transporter (Nitrate permease)	crnA AN1008	nitrate assimilation [GO:0042128]; nitrate transmembrane transport [GO:0015706]; nitrite transport [GO:0015707]	high-affinity secondary active nitrite transmembrane transporter activity [GO:0015513]; nitrate transmembrane transporter activity [GO:0015112]; nitrite transmembrane transporter activity [GO:0015113]; voltage-gated channel activity [GO:0022832]	membrane [GO:0016020]	membrane [GO:0016020]; high-affinity secondary active nitrite transmembrane transporter activity [GO:0015513]; nitrate transmembrane transporter activity [GO:0015112]; nitrite transmembrane transporter activity [GO:0015113]; voltage-gated channel activity [GO:0022832]; nitrate assimilation [GO:0042128]; nitrate transmembrane transport [GO:0015706]; nitrite transport [GO:0015707]
List of two DEGs involved in ammonium transport in the artificial low R:FR treatment and biological low R:FR treatment. DEGs not common to both treatments are presented by #N/A.
Artificial low R:FR	Base Mean	Log2 Fold Change	lfc SE	p-value	p-adj		Biological low R:FR	Base Mean	Log2 Fold Change	lfc SE	p-value	p-adj	Protein Name	Gene Name	Biological Process	Molecular Function	Cellular Function	GO
Zm00001eb247430	276.742	-1.09957	0.162221	7.78e-13	2.29e-10		#N/A						Ammonium transporter 2 member 5 (Ammonium transporter 2;5) (MtAMT2;5)	AMT2-5 MTR_1g036410 MtrunA17_Chr1g0163571	ammonium transmembrane transport [GO:0072488]; response to symbiotic fungus [GO:0009610]	ammonium transmembrane transporter activity [GO:0008519]	plasma membrane [GO:0005886]	plasma membrane [GO:0005886]; ammonium transmembrane transporter activity [GO:0008519]; ammonium transmembrane transport [GO:0072488]; response to symbiotic fungus [GO:0009610]
Zm00001eb063910	28.0054	-2.18664	0.720478	8.94e-05	0.00169734		Zm00001eb063910	27.7958	-0.119029	0.229958	0.00145861	0.0261592	Putative ammonium transporter sll0108	sll0108	ammonium homeostasis [GO:0097272]; ammonium transmembrane transport [GO:0072488]	ammonium transmembrane transporter activity [GO:0008519]	plasma membrane [GO:0005886]	plasma membrane [GO:0005886]; ammonium transmembrane transporter activity [GO:0008519]; ammonium homeostasis [GO:0097272]; ammonium transmembrane transport [GO:0072488]
List of 11 DEGS involved in peptide transport in the artificial low R:FR treatment and biological low R:FR treatment. DEGs not common to both treatments are presented by #N/A.
Artificial low R:FR	Base Mean	Log2 Fold Change	lfc SE	p-value	p-adj		Biological low R:FR	Base Mean	Log2 Fold Change	lfc SE	p-value	p-adj	Protein Name	Gene Name	Biological Process	Molecular Function	Cellular Function	GO
Zm00001eb025880	338.458	0.755036	0.16059	2.02e-07	1.1e-05		Zm00001eb025880	304.663	0.571726	0.170401	5.53e-05	0.00230522	Peptide transporter PTR_A	PTR_A B9J08_004188	oligopeptide transport [GO:0006857]; protein transport [GO:0015031]	transmembrane transporter activity [GO:0022857]	plasma membrane [GO:0005886]	plasma membrane [GO:0005886]; transmembrane transporter activity [GO:0022857]; oligopeptide transport [GO:0006857]; protein transport [GO:0015031]
Zm00001eb378720	211.063	0.525121	0.202589	0.00091015	0.0110926		#N/A						Oligopeptide transporter 7 (AtOPT7)	OPT7 At4g10770 T12H20.7	protein transport [GO:0015031]	oligopeptide transmembrane transporter activity [GO:0035673]	membrane [GO:0016020]	membrane [GO:0016020]; oligopeptide transmembrane transporter activity [GO:0035673]; protein transport [GO:0015031]
Zm00001eb341450	78.9265	0.513773	0.308215	0.00681952	0.0502445		#N/A						Putative oligopeptide transporter YGL114W	YGL114W	oligopeptide transport [GO:0006857]; protein transport [GO:0015031]	oligopeptide transmembrane transporter activity [GO:0035673]	fungal-type vacuole membrane [GO:0000329]; membrane [GO:0016020]; plasma membrane [GO:0005886]	fungal-type vacuole membrane [GO:0000329]; membrane [GO:0016020]; plasma membrane [GO:0005886]; oligopeptide transmembrane transporter activity [GO:0035673]; oligopeptide transport [GO:0006857]; protein transport [GO:0015031]
Zm00001eb033080	2566.04	-0.267854	0.114491	0.00621916	0.0470851		#N/A						Peptide transporter 3 (Oligopeptide transporter 3)	pept-3 opt-3 F56F4.5	dipeptide import across plasma membrane [GO:0140206]; dipeptide transport [GO:0042938]; protein transport [GO:0015031]; proton transmembrane transport [GO:1902600]	dipeptide transmembrane transporter activity [GO:0071916]; proton channel activity [GO:0015252]	membrane [GO:0016020]	membrane [GO:0016020]; dipeptide transmembrane transporter activity [GO:0071916]; proton channel activity [GO:0015252]; dipeptide import across plasma membrane [GO:0140206]; dipeptide transport [GO:0042938]; protein transport [GO:0015031]; proton transmembrane transport [GO:1902600]
Zm00001eb287980	394.058	-0.408194	0.267204	0.0130171	0.0811173		Zm00001eb287980	355.334	-0.666355	0.312477	0.0014153	0.0256792	Solute carrier family 15 member 2 (Kidney H(+)/peptide cotransporter) (Oligopeptide transporter, kidney isoform) (Peptide transporter 2)	Slc15a2 Pept2	dipeptide import across plasma membrane [GO:0140206]; dipeptide transport [GO:0042938]; innate immune response [GO:0045087]; oligopeptide transport [GO:0006857]; peptidoglycan transport [GO:0015835]; protein transport [GO:0015031]; regulation of nucleotide-binding oligomerization domain containing signaling pathway [GO:0070424]; renal absorption [GO:0070293]; tripeptide import across plasma membr…	dipeptide transmembrane transporter activity [GO:0071916]; high-affinity oligopeptide transmembrane transporter activity [GO:0015334]; peptide:proton symporter activity [GO:0015333]; tripeptide transmembrane transporter activity [GO:0042937]	apical plasma membrane [GO:0016324]; membrane [GO:0016020]; phagocytic vesicle membrane [GO:0030670]; plasma membrane [GO:0005886]	apical plasma membrane [GO:0016324]; membrane [GO:0016020]; phagocytic vesicle membrane [GO:0030670]; plasma membrane [GO:0005886]; dipeptide transmembrane transporter activity [GO:0071916]; high-affinity oligopeptide transmembrane transporter activity [GO:0015334]; peptide:proton symporter activity [GO:0015333]; tripeptide transmembrane transporter activity [GO:0042937]; dipeptide import across …
Zm00001eb380020	134.184	-0.433016	0.267458	0.0101623	0.0672919		#N/A						Peptide transporter family 1 (Di-/tri-peptide transporter CPTB) (Oligopeptide transporter 1)	pept-1 cptb opt-2 pep-2 K04E7.2	determination of adult lifespan [GO:0008340]; dipeptide import across plasma membrane [GO:0140206]; dipeptide transport [GO:0042938]; intracellular amino acid homeostasis [GO:0080144]; L-amino acid transport [GO:0015807]; lipid storage [GO:0019915]; negative regulation of fatty acid transport [GO:2000192]; nematode larval development [GO:0002119]; positive regulation of growth rate [GO:0040010]; …	dipeptide transmembrane transporter activity [GO:0071916]	apical plasma membrane [GO:0016324]; membrane [GO:0016020]	apical plasma membrane [GO:0016324]; membrane [GO:0016020]; dipeptide transmembrane transporter activity [GO:0071916]; determination of adult lifespan [GO:0008340]; dipeptide import across plasma membrane [GO:0140206]; dipeptide transport [GO:0042938]; intracellular amino acid homeostasis [GO:0080144]; L-amino acid transport [GO:0015807]; lipid storage [GO:0019915]; negative regulation of fatty a…
Zm00001eb245250	2042.98	-0.663655	0.149199	7.49e-07	3.25e-05		Zm00001eb245250	1970.5	-0.650891	0.162714	4.09e-06	0.000291	Solute carrier family 15 member 1 (Intestinal H(+)/peptide cotransporter) (Oligopeptide transporter, small intestine isoform) (Peptide transporter 1) (Proton-coupled dipeptide cotransporter)	Slc15a1 Pept1	dipeptide import across plasma membrane [GO:0140206]; metanephric proximal tubule development [GO:0072237]; negative regulation of amino acid transport [GO:0051956]; oligopeptide transport [GO:0006857]; protein transport [GO:0015031]	channel inhibitor activity [GO:0016248]; dipeptide transmembrane transporter activity [GO:0071916]; peptide:proton symporter activity [GO:0015333]; proton-dependent oligopeptide secondary active transmembrane transporter activity [GO:0005427]; tripeptide transmembrane transporter activity [GO:0042937]	apical plasma membrane [GO:0016324]; brush border [GO:0005903]; membrane [GO:0016020]; plasma membrane [GO:0005886]	apical plasma membrane [GO:0016324]; brush border [GO:0005903]; membrane [GO:0016020]; plasma membrane [GO:0005886]; channel inhibitor activity [GO:0016248]; dipeptide transmembrane transporter activity [GO:0071916]; peptide:proton symporter activity [GO:0015333]; proton-dependent oligopeptide secondary active transmembrane transporter activity [GO:0005427]; tripeptide transmembrane transporter a…
Zm00001eb269450	600.455	-0.807222	0.153589	1.09e-08	9.36e-07		#N/A						Oligopeptide transporter 6 (AtOPT6)	OPT6 At4g27730 T29A15.220	protein transport [GO:0015031]	oligopeptide transmembrane transporter activity [GO:0035673]	membrane [GO:0016020]	membrane [GO:0016020]; oligopeptide transmembrane transporter activity [GO:0035673]; protein transport [GO:0015031]
Zm00001eb371840	306.588	-1.24664	0.161524	7.32e-16	4.25e-13		Zm00001eb371840	315.006	-0.950263	0.166643	6.5e-10	1.77e-07	Solute carrier family 15 member 2 (Kidney H(+)/peptide cotransporter) (Oligopeptide transporter, kidney isoform) (Peptide transporter 2)	Slc15a2 Pept2	dipeptide import across plasma membrane [GO:0140206]; dipeptide transport [GO:0042938]; innate immune response [GO:0045087]; metanephric proximal tubule development [GO:0072237]; oligopeptide transport [GO:0006857]; peptidoglycan transport [GO:0015835]; protein transport [GO:0015031]; regulation of nucleotide-binding oligomerization domain containing signaling pathway [GO:0070424]; renal absorpti…	dipeptide transmembrane transporter activity [GO:0071916]; high-affinity oligopeptide transmembrane transporter activity [GO:0015334]; peptide:proton symporter activity [GO:0015333]; tripeptide transmembrane transporter activity [GO:0042937]	apical plasma membrane [GO:0016324]; membrane [GO:0016020]; phagocytic vesicle membrane [GO:0030670]; plasma membrane [GO:0005886]	apical plasma membrane [GO:0016324]; membrane [GO:0016020]; phagocytic vesicle membrane [GO:0030670]; plasma membrane [GO:0005886]; dipeptide transmembrane transporter activity [GO:0071916]; high-affinity oligopeptide transmembrane transporter activity [GO:0015334]; peptide:proton symporter activity [GO:0015333]; tripeptide transmembrane transporter activity [GO:0042937]; dipeptide import across …
#N/A							Zm00001eb416090	1736.87	0.262249	0.0960078	0.00142111	0.0257019	Peptide transporter family 1 (Di-/tri-peptide transporter CPTB) (Oligopeptide transporter 1)	pept-1 cptb opt-2 pep-2 K04E7.2	determination of adult lifespan [GO:0008340]; dipeptide import across plasma membrane [GO:0140206]; dipeptide transport [GO:0042938]; intracellular amino acid homeostasis [GO:0080144]; L-amino acid transport [GO:0015807]; lipid storage [GO:0019915]; negative regulation of fatty acid transport [GO:2000192]; nematode larval development [GO:0002119]; positive regulation of growth rate [GO:0040010]; …	dipeptide transmembrane transporter activity [GO:0071916]	apical plasma membrane [GO:0016324]; membrane [GO:0016020]	apical plasma membrane [GO:0016324]; membrane [GO:0016020]; dipeptide transmembrane transporter activity [GO:0071916]; determination of adult lifespan [GO:0008340]; dipeptide import across plasma membrane [GO:0140206]; dipeptide transport [GO:0042938]; intracellular amino acid homeostasis [GO:0080144]; L-amino acid transport [GO:0015807]; lipid storage [GO:0019915]; negative regulation of fatty a…
#N/A							Zm00001eb170950	13.7977	1.01233	0.885907	0.00468903	0.0599696	Solute carrier family 15 member 3 (Osteoclast transporter) (Peptide transporter 3) (Peptide/histidine transporter 2) (hPHT2)	SLC15A3 OCTP PHT2 PTR3	dipeptide import across plasma membrane [GO:0140206]; innate immune response [GO:0045087]; monoatomic ion transport [GO:0006811]; peptidoglycan transport [GO:0015835]; positive regulation of nucleotide-binding oligomerization domain containing 2 signaling pathway [GO:0070434]; protein transport [GO:0015031]	dipeptide transmembrane transporter activity [GO:0071916]; peptide:proton symporter activity [GO:0015333]; peptidoglycan transmembrane transporter activity [GO:0015647]	endosome membrane [GO:0010008]; intracellular membrane-bounded organelle [GO:0043231]; lysosomal membrane [GO:0005765]	endosome membrane [GO:0010008]; intracellular membrane-bounded organelle [GO:0043231]; lysosomal membrane [GO:0005765]; dipeptide transmembrane transporter activity [GO:0071916]; peptide:proton symporter activity [GO:0015333]; peptidoglycan transmembrane transporter activity [GO:0015647]; dipeptide import across plasma membrane [GO:0140206]; innate immune response [GO:0045087]; monoatomic ion tra…
List of 13 DEGS involved in amino acid transport in the artificial low R:FR treatment and biological low R:FR treatment. DEGs not common to both treatments are presented by #N/A.
Artificial low R:FR	Base Mean	Log2 Fold Change	lfc SE	p-value	p-adj		Biological low R:FR	Base Mean	Log2 Fold Change	lfc SE	p-value	p-adj	Protein Name	Gene Name	Biological Process	Molecular Function	Cellular Function	GO
Zm00001eb080770	52.1486	1.14118	0.328323	2.59e-05	0.00061018		Zm00001eb080770	58.2288	1.48645	0.289532	1.46e-08	2.7e-06	Amino acid transporter AVT3C (AtAvt3C) (Aromatic and neutral amino acid transporter-like protein 2)	AVT3C At4g38250 F22I13.20	neutral amino acid transport [GO:0015804]	neutral L-amino acid transmembrane transporter activity [GO:0015175]	vacuolar membrane [GO:0005774]	vacuolar membrane [GO:0005774]; neutral L-amino acid transmembrane transporter activity [GO:0015175]; neutral amino acid transport [GO:0015804]
Zm00001eb020730	58.6372	1.0112	0.403867	0.00052055	0.00718848		#N/A						Vacuolar basic amino acid transporter 4	VBA4 YDR119W	basic amino acid transport [GO:0015802]; transmembrane transport [GO:0055085]	basic amino acid transmembrane transporter activity [GO:0015174]	fungal-type vacuole membrane [GO:0000329]	fungal-type vacuole membrane [GO:0000329]; basic amino acid transmembrane transporter activity [GO:0015174]; basic amino acid transport [GO:0015802]; transmembrane transport [GO:0055085]
Zm00001eb303770	214.856	0.507774	0.189594	0.00077028	0.00978739		Zm00001eb303770	220.008	0.657774	0.188178	2.88e-05	0.0014323	Neutral amino acid uniporter 4 (Solute carrier family 36 member 4)	slc36a4 pat4	amino acid transport [GO:0006865]	symporter activity [GO:0015293]	lysosomal membrane [GO:0005765]	lysosomal membrane [GO:0005765]; symporter activity [GO:0015293]; amino acid transport [GO:0006865]
Zm00001eb297990	2206.78	-0.35497	0.119532	0.00061739	0.00818835		#N/A						Amino acid permease 5 (Amino acid transporter AAP5)	AAP5 At1g44100 T7O23.19	basic amino acid transport [GO:0015802]	amino acid transmembrane transporter activity [GO:0015171]; basic amino acid transmembrane transporter activity [GO:0015174]; symporter activity [GO:0015293]	plasma membrane [GO:0005886]	plasma membrane [GO:0005886]; amino acid transmembrane transporter activity [GO:0015171]; basic amino acid transmembrane transporter activity [GO:0015174]; symporter activity [GO:0015293]; basic amino acid transport [GO:0015802]
Zm00001eb424670	656.453	-0.378668	0.143184	0.00143943	0.0157728		#N/A						Amino acid transporter ANT1 (Aromatic and neutral amino acid transporter 1)	ANT1 At3g11900 F26K24.19	response to nematode [GO:0009624]	aromatic amino acid transmembrane transporter activity [GO:0015173]; neutral L-amino acid transmembrane transporter activity [GO:0015175]	endoplasmic reticulum membrane [GO:0005789]; membrane [GO:0016020]	endoplasmic reticulum membrane [GO:0005789]; membrane [GO:0016020]; aromatic amino acid transmembrane transporter activity [GO:0015173]; neutral L-amino acid transmembrane transporter activity [GO:0015175]; response to nematode [GO:0009624]
Zm00001eb380520	1471.98	-0.407852	0.105133	1.85e-05	0.00046348		#N/A						Putative sodium-coupled neutral amino acid transporter 11 (Solute carrier family 38 member 11)	Slc38a11	amino acid transmembrane transport [GO:0003333]; sodium ion transport [GO:0006814]	L-amino acid transmembrane transporter activity [GO:0015179]	membrane [GO:0016020]	membrane [GO:0016020]; L-amino acid transmembrane transporter activity [GO:0015179]; amino acid transmembrane transport [GO:0003333]; sodium ion transport [GO:0006814]
Zm00001eb257440	835.364	-0.43739	0.131771	0.00013353	0.00238236		#N/A						Amino acid transporter AVT3C (AtAvt3C) (Aromatic and neutral amino acid transporter-like protein 2)	AVT3C At4g38250 F22I13.20	neutral amino acid transport [GO:0015804]	neutral L-amino acid transmembrane transporter activity [GO:0015175]	vacuolar membrane [GO:0005774]	vacuolar membrane [GO:0005774]; neutral L-amino acid transmembrane transporter activity [GO:0015175]; neutral amino acid transport [GO:0015804]
Zm00001eb349050	598.996	-0.526464	0.131517	7.21e-06	0.00021601		Zm00001eb349050	549.184	-0.70762	0.150118	1.57e-07	2.13e-05	Proline transporter 1 (OsPROT)	PROT1 PROT Os03g0644400 LOC_Os03g44230 OSJNBa0038E17.23	amino acid transmembrane transport [GO:0003333]	amino acid transmembrane transporter activity [GO:0015171]	membrane [GO:0016020]; plasma membrane [GO:0005886]	membrane [GO:0016020]; plasma membrane [GO:0005886]; amino acid transmembrane transporter activity [GO:0015171]; amino acid transmembrane transport [GO:0003333]
Zm00001eb408350	336.33	-0.558002	0.1696	9.95e-05	0.00184139		#N/A						Proline transporter 1 (OsPROT)	PROT1 PROT Os03g0644400 LOC_Os03g44230 OSJNBa0038E17.23	amino acid transmembrane transport [GO:0003333]	amino acid transmembrane transporter activity [GO:0015171]	membrane [GO:0016020]; plasma membrane [GO:0005886]	membrane [GO:0016020]; plasma membrane [GO:0005886]; amino acid transmembrane transporter activity [GO:0015171]; amino acid transmembrane transport [GO:0003333]
Zm00001eb154750	55.7803	-0.738616	0.383887	0.00255566	0.0241136		#N/A						Amino acid transporter AVT1I (AtAvt1I)	AVT1I At3g28960 K5K13.9	amino acid transport [GO:0006865]	NA	membrane [GO:0016020]; plant-type vacuole [GO:0000325]	membrane [GO:0016020]; plant-type vacuole [GO:0000325]; amino acid transport [GO:0006865]
Zm00001eb278120	684.275	-1.38391	0.169917	2.06e-17	2.01e-14		#N/A						Amino acid transporter AVT3B (AtAvt3B) (Aromatic and neutral amino acid transporter-like protein 1)	AVT3B At2g42005 T6D20	neutral amino acid transport [GO:0015804]	neutral L-amino acid transmembrane transporter activity [GO:0015175]	vacuolar membrane [GO:0005774]	vacuolar membrane [GO:0005774]; neutral L-amino acid transmembrane transporter activity [GO:0015175]; neutral amino acid transport [GO:0015804]
#N/A							Zm00001eb173390	87.0599	0.790843	0.251505	8.48e-05	0.0031668	Amino acid transporter AVT1D (AtAvt1D)	AVT1D At5g02180 T7H20.230	amino acid transport [GO:0006865]	NA	membrane [GO:0016020]	membrane [GO:0016020]; amino acid transport [GO:0006865]
#N/A							Zm00001eb050630	11.8953	-1.89446	0.856664	0.000920931	0.0187453	aimA ybeC BSU02120	amino acid transport [GO:0006865]	symporter activity [GO:0015293]	plasma membrane [GO:0005886]	plasma membrane [GO:0005886]; symporter activity [GO:0015293]; amino acid transport [GO:0006865]
List of six DEGS encoding chloride channel proteins in the artificial low R:FR treatment and biological low R:FR treatment. DEGs not common to both treatments are presented by #N/A.
Artificial low R:FR	Base Mean	Log2 Fold Change	lfc SE	p-value	p-adj		Biological low R:FR	Base Mean	Log2 Fold Change	lfc SE	p-value	p-adj	Protein Name	Gene Name	Biological Process	Molecular Function	Cellular Function	GO
Zm00001eb279790	1562.88	0.220676	0.0954866	0.00925267	0.0628113		Zm00001eb279790	1511.98	0.224434	0.0897057	0.00356717	0.0493721	Chloride intracellular channel protein 3	CLIC3	chloride transport [GO:0006821]; signal transduction [GO:0007165]	chloride channel activity [GO:0005254]	chloride channel complex [GO:0034707]; cytoplasm [GO:0005737]; extracellular exosome [GO:0070062]; membrane [GO:0016020]; nuclear body [GO:0016604]; nucleus [GO:0005634]	chloride channel complex [GO:0034707]; cytoplasm [GO:0005737]; extracellular exosome [GO:0070062]; membrane [GO:0016020]; nuclear body [GO:0016604]; nucleus [GO:0005634]; chloride channel activity [GO:0005254]; chloride transport [GO:0006821]; signal transduction [GO:0007165]
Zm00001eb423070	364.912	-0.278	0.112156	0.00405301	0.0340374		#N/A						Chloride channel protein ClC-Kb (Chloride channel Kb) (ClC-K2)	Clcnkb Clckb Clcnk1l	chloride transport [GO:0006821]	chloride channel activity [GO:0005254]; identical protein binding [GO:0042802]; metal ion binding [GO:0046872]; voltage-gated chloride channel activity [GO:0005247]	chloride channel complex [GO:0034707]; plasma membrane [GO:0005886]	chloride channel complex [GO:0034707]; plasma membrane [GO:0005886]; chloride channel activity [GO:0005254]; identical protein binding [GO:0042802]; metal ion binding [GO:0046872]; voltage-gated chloride channel activity [GO:0005247]; chloride transport [GO:0006821]
Zm00001eb369090	280.921	-0.500279	0.174358	0.00044353	0.00631484		Zm00001eb369090	280.575	-0.377593	0.160797	0.00193586	0.0318915	Chloride anion exchanger (Down-regulated in adenoma) (Protein DRA) (Solute carrier family 26 member 3)	SLC26A3 DRA	cellular response to cAMP [GO:0071320]; intracellular pH elevation [GO:0051454]; membrane hyperpolarization [GO:0060081]; monoatomic anion transport [GO:0006820]; monoatomic ion transport [GO:0006811]; sperm capacitation [GO:0048240]	bicarbonate transmembrane transporter activity [GO:0015106]; chloride transmembrane transporter activity [GO:0015108]; chloride:bicarbonate antiporter activity [GO:0140900]; oxalate transmembrane transporter activity [GO:0019531]; secondary active sulfate transmembrane transporter activity [GO:0008271]; solute:inorganic anion antiporter activity [GO:0005452]; sulfate transmembrane transporter act…	apical plasma membrane [GO:0016324]; brush border membrane [GO:0031526]; membrane [GO:0016020]; plasma membrane [GO:0005886]; sperm midpiece [GO:0097225]	apical plasma membrane [GO:0016324]; brush border membrane [GO:0031526]; membrane [GO:0016020]; plasma membrane [GO:0005886]; sperm midpiece [GO:0097225]; bicarbonate transmembrane transporter activity [GO:0015106]; chloride transmembrane transporter activity [GO:0015108]; chloride:bicarbonate antiporter activity [GO:0140900]; oxalate transmembrane transporter activity [GO:0019531]; secondary act…
Zm00001eb345250	2580.55	-0.586461	0.111134	1.39e-08	1.16e-06		#N/A						Calcium-activated chloride channel regulator 2 (EC 3.4.-.-) (Calcium-activated chloride channel family member 5) (mCLCA5)	Clca2 Clca5	cell adhesion [GO:0007155]; chloride transport [GO:0006821]; proteolysis [GO:0006508]	chloride channel activity [GO:0005254]; intracellular calcium activated chloride channel activity [GO:0005229]; ligand-gated monoatomic ion channel activity [GO:0015276]; metal ion binding [GO:0046872]; metallopeptidase activity [GO:0008237]	anchoring junction [GO:0070161]; basal plasma membrane [GO:0009925]; cell junction [GO:0030054]; cytosol [GO:0005829]; nuclear membrane [GO:0031965]; nucleoplasm [GO:0005654]; plasma membrane [GO:0005886]	anchoring junction [GO:0070161]; basal plasma membrane [GO:0009925]; cell junction [GO:0030054]; cytosol [GO:0005829]; nuclear membrane [GO:0031965]; nucleoplasm [GO:0005654]; plasma membrane [GO:0005886]; chloride channel activity [GO:0005254]; intracellular calcium activated chloride channel activity [GO:0005229]; ligand-gated monoatomic ion channel activity [GO:0015276]; metal ion binding [GO:…
Zm00001eb159490	25.4007	-0.974963	0.643224	0.00365897	0.0314908		#N/A						S-type anion channel SLAH3 (SLAC1-homolog protein 3)	SLAH3 At5g24030 MZF18.9	chloride transport [GO:0006821]; intracellular monoatomic ion homeostasis [GO:0006873]; response to salt stress [GO:0009651]; response to water deprivation [GO:0009414]	voltage-gated monoatomic anion channel activity [GO:0008308]	plasma membrane [GO:0005886]	plasma membrane [GO:0005886]; voltage-gated monoatomic anion channel activity [GO:0008308]; chloride transport [GO:0006821]; intracellular monoatomic ion homeostasis [GO:0006873]; response to salt stress [GO:0009651]; response to water deprivation [GO:0009414]
#N/A							Zm00001eb119430	772.437	-0.360681	0.136705	0.000984889	0.0196917	S-type anion channel SLAH3 (SLAC1-homolog protein 3)	SLAH3 At5g24030 MZF18.9	chloride transport [GO:0006821]; intracellular monoatomic ion homeostasis [GO:0006873]; response to salt stress [GO:0009651]; response to water deprivation [GO:0009414]	voltage-gated monoatomic anion channel activity [GO:0008308]	plasma membrane [GO:0005886]	plasma membrane [GO:0005886]; voltage-gated monoatomic anion channel activity [GO:0008308]; chloride transport [GO:0006821]; intracellular monoatomic ion homeostasis [GO:0006873]; response to salt stress [GO:0009651]; response to water deprivation [GO:0009414]

## Sheet: Thioredoxin (TRX)
List of 20 DEGs encoding thioredoxins in the artificial low R:FR treatment and biological low R:FR treatment. DEGs not common to both treatments are presented by #N/A.
Artificial low R:FR	Base Mean	Log2 Fold Change	lfc SE	p-value	p-adj		Biological low R:FR	Base Mean	Log2 Fold Change	lfc SE	p-value	p-adj	WoLF PSORT	Protein Name	Gene Name	Biological Process	Molecular Function	Cellular Function	GO
Zm00001eb256520	351.062	1.18903	0.207679	5.7e-10	6.7e-08		#N/A						Chloroplast	Thioredoxin-like 3-2, chloroplastic (Thioredoxin WCRKC-2)	WCRKC2 At5g04260 F21E1_180	cell redox homeostasis [GO:0045454]	NA	chloroplast stroma [GO:0009570]	chloroplast stroma [GO:0009570]; cell redox homeostasis [GO:0045454]
Zm00001eb193260	302.177	0.970612	0.164123	2.17e-10	2.85e-08		Zm00001eb193260	238.382	0.467699	0.178349	0.00068428	0.015185	Chloroplast	Thioredoxin-3, mitochondrial	TRX3 YCR083W YCR83W	cellular response to oxidative stress [GO:0034599]	disulfide oxidoreductase activity [GO:0015036]	mitochondrion [GO:0005739]	mitochondrion [GO:0005739]; disulfide oxidoreductase activity [GO:0015036]; cellular response to oxidative stress [GO:0034599]
Zm00001eb338590	45.6734	0.78769	0.372464	0.00166512	0.0175482		Zm00001eb338590	48.6337	1.06448	0.324531	4.58e-05	0.0019898	Nucleus	TPR repeat-containing thioredoxin TDX (OsTrx26) (Tetratricoredoxin) (OsTDX)	Os09g0401200 LOC_Os09g23650 P0650H04.34	chaperone cofactor-dependent protein refolding [GO:0051085]	Hsp70 protein binding [GO:0030544]	histone deacetylase complex [GO:0000118]	histone deacetylase complex [GO:0000118]; Hsp70 protein binding [GO:0030544]; chaperone cofactor-dependent protein refolding [GO:0051085]
Zm00001eb042600	519.696	0.690515	0.148093	2.64e-07	1.38e-05		Zm00001eb042600	481.401	0.590045	0.143178	2.77e-06	0.000222177	Chloroplast	Thioredoxin (Trx)	trxA Caur_2541	cell redox homeostasis [GO:0045454]	protein-disulfide reductase activity [GO:0015035]	cytoplasm [GO:0005737]; cytosol [GO:0005829]	cytoplasm [GO:0005737]; cytosol [GO:0005829]; protein-disulfide reductase activity [GO:0015035]; cell redox homeostasis [GO:0045454]
Zm00001eb433660	1244	0.487082	0.111428	1.67e-06	6.3e-05		#N/A						Chloroplast	Thioredoxin 1 (Trx-1) (Thioredoxin-M)	trxA trxM Synpcc7942_1830	NA	protein-disulfide reductase activity [GO:0015035]	NA	protein-disulfide reductase activity [GO:0015035]
Zm00001eb284120	646.616	0.316622	0.143538	0.00635532	0.0477905		#N/A						Chloroplast	Thioredoxin (Trx)	THIO	NA	protein-disulfide reductase activity [GO:0015035]	cytoplasm [GO:0005737]	cytoplasm [GO:0005737]; protein-disulfide reductase activity [GO:0015035]
Zm00001eb149110	335.433	0.301163	0.139696	0.0078283	0.0554167		#N/A						Chloroplast	Thioredoxin-like fold domain-containing protein MRL7 homolog, chloroplastic (OsMRL7)	MRL7 Os01g0829000 LOC_Os01g61320 B1088C09.28 P0446G04.1	chloroplast organization [GO:0009658]; regulation of DNA-templated transcription [GO:0006355]	NA	chloroplast nucleoid [GO:0042644]; chloroplast stroma [GO:0009570]	chloroplast nucleoid [GO:0042644]; chloroplast stroma [GO:0009570]; chloroplast organization [GO:0009658]; regulation of DNA-templated transcription [GO:0006355]
Zm00001eb192400	4887.37	-0.224977	0.086622	0.0041485	0.0346498		Zm00001eb192400	4579.49	-0.315343	0.0845135	3.32e-05	0.00157379	Mitochondrion	Thioredoxin H2-1 (OsTrxh2-1) (OsTrx24)	Os07g0190800 LOC_Os07g09310 OsJ_23401 OSJNBb0003E08.27	NA	NA	cytoplasm [GO:0005737]	cytoplasm [GO:0005737]
Zm00001eb198860	3105.24	-0.250777	0.100378	0.00459202	0.0374663		Zm00001eb198860	2966.85	-0.276165	0.0971771	0.000902419	0.0184864	Cytoplasm	Thioredoxin H-type 2 (Trx-H-2)	THL-2	NA	protein-disulfide reductase activity [GO:0015035]	cytoplasm [GO:0005737]	cytoplasm [GO:0005737]; protein-disulfide reductase activity [GO:0015035]
Zm00001eb248520	847.042	-0.520808	0.143894	3.34e-05	0.000758435		#N/A						Chloroplast	Thioredoxin (Trx)	trxA SH1816	NA	protein-disulfide reductase activity [GO:0015035]	NA	protein-disulfide reductase activity [GO:0015035]
Zm00001eb015550	1019.13	-0.602778	0.132803	5.57e-07	2.5e-05		Zm00001eb015550	1078.26	-0.26599	0.122854	0.0057688	0.0692778	Chloroplast	Thioredoxin (Trx)	THIO	NA	protein-disulfide reductase activity [GO:0015035]	cytoplasm [GO:0005737]	cytoplasm [GO:0005737]; protein-disulfide reductase activity [GO:0015035]
#N/A							Zm00001eb354270	13086.4	-0.319552	0.0735624	2.51e-06	0.000206939	Chloroplast	Thioredoxin (Trx)	TXN TRX	positive regulation of DNA binding [GO:0043388]; response to radiation [GO:0009314]	protein-disulfide reductase activity [GO:0015035]	cytoplasm [GO:0005737]; extracellular region [GO:0005576]; nucleus [GO:0005634]	cytoplasm [GO:0005737]; extracellular region [GO:0005576]; nucleus [GO:0005634]; protein-disulfide reductase activity [GO:0015035]; positive regulation of DNA binding [GO:0043388]; response to radiation [GO:0009314]
#N/A							Zm00001eb302140	4181.52	-0.443056	0.105867	2.94e-06	0.000232016	Cytoplasm	Thioredoxin (Trx)	TXN	positive regulation of DNA binding [GO:0043388]; response to radiation [GO:0009314]	protein-disulfide reductase activity [GO:0015035]	cytoplasm [GO:0005737]; extracellular region [GO:0005576]; nucleus [GO:0005634]	cytoplasm [GO:0005737]; extracellular region [GO:0005576]; nucleus [GO:0005634]; protein-disulfide reductase activity [GO:0015035]; positive regulation of DNA binding [GO:0043388]; response to radiation [GO:0009314]
#N/A							Zm00001eb213990	2711.77	-0.294734	0.0793682	4.01e-05	0.0018146	Chloroplast	Thioredoxin (Trx)	trxA Caur_2541	cell redox homeostasis [GO:0045454]	protein-disulfide reductase activity [GO:0015035]	cytoplasm [GO:0005737]; cytosol [GO:0005829]	cytoplasm [GO:0005737]; cytosol [GO:0005829]; protein-disulfide reductase activity [GO:0015035]; cell redox homeostasis [GO:0045454]
#N/A							Zm00001eb292340	3731.28	-0.388389	0.113175	7.06e-05	0.0027783	Cytoplasm	Thioredoxin H7 (AtTrxh7)	TRX7 At1g59730 F23H11.5	NA	NA	cytosol [GO:0005829]; endoplasmic reticulum [GO:0005783]	cytosol [GO:0005829]; endoplasmic reticulum [GO:0005783]
#N/A							Zm00001eb381710	108.987	-0.566955	0.229625	0.000787066	0.0167302	Nucleus	Thioredoxin-like protein Clot (Thioredoxin Clot) (OsClot)	Os06g0320000 LOC_Os06g21550 OsJ_21152 P0592B08.32	NA	protein-disulfide reductase (NAD(P)) activity [GO:0047134]	cytosol [GO:0005829]	cytosol [GO:0005829]; protein-disulfide reductase (NAD(P)) activity [GO:0047134]
#N/A							Zm00001eb123200	167.035	-0.433336	0.199445	0.00226476	0.0358677	Chloroplast	Thioredoxin H-type (Trx-H)	NA	NA	NA	cytoplasm [GO:0005737]	cytoplasm [GO:0005737]
#N/A							Zm00001eb418040	24521.5	-0.23436	0.09486	0.00361003	0.0496748	Chloroplast	Thioredoxin (Trx)	TXN TRX	positive regulation of DNA binding [GO:0043388]; response to radiation [GO:0009314]	protein-disulfide reductase activity [GO:0015035]	cytoplasm [GO:0005737]; extracellular region [GO:0005576]; nucleus [GO:0005634]	cytoplasm [GO:0005737]; extracellular region [GO:0005576]; nucleus [GO:0005634]; protein-disulfide reductase activity [GO:0015035]; positive regulation of DNA binding [GO:0043388]; response to radiation [GO:0009314]
#N/A							Zm00001eb244540	2422.08	-0.23548	0.0976765	0.00411282	0.0547559	Chloroplast	Thioredoxin-like 2-2, chloroplastic (Atypical cysteine/histidine-rich thioredoxin 2) (AtACHT2)	At4g29670 T16L4.180	NA	oxidoreductase activity, acting on a sulfur group of donors, disulfide as acceptor [GO:0016671]	chloroplast [GO:0009507]	chloroplast [GO:0009507]; oxidoreductase activity, acting on a sulfur group of donors, disulfide as acceptor [GO:0016671]
#N/A							Zm00001eb212760	373.213	-0.275112	0.127973	0.00571662	0.0689081	Chloroplast	Thioredoxin H9 (AtTrxh9) (Thioredoxin 9) (AtTRX9)	TRX9 ATH9 At3g08710 F17O14.18	cell communication [GO:0007154]	oxidoreductase activity [GO:0016491]	cytosol [GO:0005829]; plasma membrane [GO:0005886]; plastid [GO:0009536]	cytosol [GO:0005829]; plasma membrane [GO:0005886]; plastid [GO:0009536]; oxidoreductase activity [GO:0016491]; cell communication [GO:0007154]

## Sheet: TRX reductase
List of three DEGs encoding thioredoxin reductase in the artificial low R:FR treatment and biological low R:FR treatment. DEGs not common to both treatments are presented by #N/A.
Artificial low R:FR	Base Mean	Log2 Fold Change	lfc SE	p-value	p-adj		Biological low R:FR	Base Mean	Log2 Fold Change	lfc SE	p-value	p-adj	Protein Name	Gene Name	Biological Process	Molecular Function	Cellular Function	GO
Zm00001eb345610	156.634	0.434868	0.211539	0.00469983	0.0381289		#N/A						Thioredoxin reductase 1, cytoplasmic (TR) (EC 1.8.1.9) (Peroxidase TXNRD1) (EC 1.11.1.2) (Thioredoxin reductase TR1)	TXNRD1	cell population proliferation [GO:0008283]; cell redox homeostasis [GO:0045454]; mesoderm formation [GO:0001707]; response to inorganic substance [GO:0010035]; response to oxidative stress [GO:0006979]	FAD binding [GO:0071949]; identical protein binding [GO:0042802]; NADPH peroxidase activity [GO:0050137]; thioredoxin-disulfide reductase (NADP) activity [GO:0004791]	cytosol [GO:0005829]; nucleus [GO:0005634]	cytosol [GO:0005829]; nucleus [GO:0005634]; FAD binding [GO:0071949]; identical protein binding [GO:0042802]; NADPH peroxidase activity [GO:0050137]; thioredoxin-disulfide reductase (NADP) activity [GO:0004791]; cell population proliferation [GO:0008283]; cell redox homeostasis [GO:0045454]; mesoderm formation [GO:0001707]; response to inorganic substance [GO:0010035]; response to oxidative stres…
Zm00001eb185670	894.35	-0.252412	0.126747	0.0155511	0.0915895		#N/A						Ferredoxin-thioredoxin reductase, variable chain, chloroplastic (FTR-V) (Ferredoxin-thioredoxin reductase subunit A) (FTR-A)	FTRV	photosynthesis [GO:0015979]	oxidoreductase activity [GO:0016491]	chloroplast [GO:0009507]	chloroplast [GO:0009507]; oxidoreductase activity [GO:0016491]; photosynthesis [GO:0015979]
#N/A							Zm00001eb248360	8449.38	-0.231471	0.0939211	0.00370528	0.0505231	Ferredoxin-thioredoxin reductase, variable chain, chloroplastic (FTR-V) (Ferredoxin-thioredoxin reductase subunit A) (FTR-A)	FTRV	photosynthesis [GO:0015979]	oxidoreductase activity [GO:0016491]	chloroplast [GO:0009507]	chloroplast [GO:0009507]; oxidoreductase activity [GO:0016491]; photosynthesis [GO:0015979]

## Sheet: Ferredoxin
List of seven DEGs encoding ferredoxin in the artificial low R:FR treatment and biological low R:FR treatment. DEGs not common to both treatments are presented by #N/A.
Artificial low R:FR	Base Mean	Log2 Fold Change	lfc SE	p-value	p-adj		Biological low R:FR	Base Mean	Log2 Fold Change	lfc SE	p-value	p-adj	Protein Name	Gene Name	Biological Process	Molecular Function	Cellular Function	GO
Zm00001eb421930	46.5627	1.38556	0.406824	3.03e-05	0.000698931		Zm00001eb421930	37.3248	0.930046	0.441837	0.00122511	0.0232656	Ferredoxin-2 (Ferredoxin II)	NA	NA	2 iron, 2 sulfur cluster binding [GO:0051537]; electron transfer activity [GO:0009055]; metal ion binding [GO:0046872]	chloroplast [GO:0009507]	chloroplast [GO:0009507]; 2 iron, 2 sulfur cluster binding [GO:0051537]; electron transfer activity [GO:0009055]; metal ion binding [GO:0046872]
Zm00001eb083950	159.618	0.69729	0.19992	3.63e-05	0.000813842		Zm00001eb083950	150.397	0.642089	0.193608	5.56e-05	0.00231182	Ferredoxin, heterocyst	fdxH all1430	heterocyst development [GO:0043158]; nitrogen fixation [GO:0009399]	2 iron, 2 sulfur cluster binding [GO:0051537]; electron transfer activity [GO:0009055]; metal ion binding [GO:0046872]	NA	2 iron, 2 sulfur cluster binding [GO:0051537]; electron transfer activity [GO:0009055]; metal ion binding [GO:0046872]; heterocyst development [GO:0043158]; nitrogen fixation [GO:0009399]
Zm00001eb278150	840.12	0.535584	0.220665	0.0013551	0.0150186		#N/A						Ferredoxin-1 (Ferredoxin I) (FdI)	fd1	NA	4 iron, 4 sulfur cluster binding [GO:0051539]; electron transfer activity [GO:0009055]; iron ion binding [GO:0005506]	NA	4 iron, 4 sulfur cluster binding [GO:0051539]; electron transfer activity [GO:0009055]; iron ion binding [GO:0005506]
Zm00001eb217230	1834.81	0.434241	0.112056	1.7e-05	0.000432515		#N/A						Ferredoxin-2 (Ferredoxin II)	petF2 syc1175_c	NA	2 iron, 2 sulfur cluster binding [GO:0051537]; electron transfer activity [GO:0009055]; metal ion binding [GO:0046872]	NA	2 iron, 2 sulfur cluster binding [GO:0051537]; electron transfer activity [GO:0009055]; metal ion binding [GO:0046872]
Zm00001eb174420	9128.92	-0.302255	0.125653	0.00421857	0.0351259		Zm00001eb174420	7445.15	-0.925527	0.170098	2.71e-09	5.98e-07	Ferredoxin-2 (Ferredoxin II)	NA	NA	2 iron, 2 sulfur cluster binding [GO:0051537]; electron transfer activity [GO:0009055]; metal ion binding [GO:0046872]	NA	2 iron, 2 sulfur cluster binding [GO:0051537]; electron transfer activity [GO:0009055]; metal ion binding [GO:0046872]
Zm00001eb405610	48.5434	-0.34518	0.713114	0.0148608	0.0889706		#N/A						Ferredoxin--NADP reductase, cyanelle (FNR) (EC 1.18.1.2)	PETH	photosynthesis [GO:0015979]	ferredoxin-NADP+ reductase activity [GO:0004324]	cyanelle stroma [GO:0034060]; cyanelle thylakoid membrane [GO:0033115]	cyanelle stroma [GO:0034060]; cyanelle thylakoid membrane [GO:0033115]; ferredoxin-NADP+ reductase activity [GO:0004324]; photosynthesis [GO:0015979]
#N/A							Zm00001eb063710	2407.93	-0.386797	0.135758	0.000477408	0.0117415	Ferredoxin-2 (Ferredoxin II) (FdII)	fdxH	nitrogen fixation [GO:0009399]	2 iron, 2 sulfur cluster binding [GO:0051537]; electron transfer activity [GO:0009055]; metal ion binding [GO:0046872]	NA	2 iron, 2 sulfur cluster binding [GO:0051537]; electron transfer activity [GO:0009055]; metal ion binding [GO:0046872]; nitrogen fixation [GO:0009399]
